# Supplementary material for: Cost-effectiveness of adrenaline for out-of-hospital cardiac arrest
Source: Crit Care. 2020 Sep 27;24:579. doi: 10.1186/s13054-020-03271-0 (PMC7520962; doi:10.1186/s13054-020-03271-0)
Supplement: Supplementary file 1 — Additional file 1. PARAMEDIC2 HEALTH ECONOMICS ANALYSIS PLAN. Details of the PARAMEDIC2 health economics analysis plan. [file 13054_2020_3271_MOESM1_ESM.zip]

Archive with 2 entries (2 files):
- 2020-06-27-Additional file 1.docx
- Additional file 1.docx
