# Supplementary material for: Cost-effectiveness of adrenaline for out-of-hospital cardiac arrest
Source: Crit Care. 2020 Sep 27;24:579. doi: 10.1186/s13054-020-03271-0 (PMC7520962; doi:10.1186/s13054-020-03271-0)
Supplement: Supplementary file 2 — Additional file 2. Unit costs for NHS, non-NHS and personal and social service resource inputs (£ sterling, 2017 prices). Unit costs data used to inform the within trial economic evaluation. [file 13054_2020_3271_MOESM2_ESM.zip]

Archive with 2 entries (2 files):
- 2020-06-27-Additional file 2.docx
- Additional file 2.docx
