# Supplementary material for: Cost-effectiveness of adrenaline for out-of-hospital cardiac arrest
Source: Crit Care. 2020 Sep 27;24:579. doi: 10.1186/s13054-020-03271-0 (PMC7520962; doi:10.1186/s13054-020-03271-0)
Supplement: Supplementary file 4 — Additional file 4. Subgroup analyses conducted that explored potential heterogeneity in the within-trial incremental cost-effectiveness of adrenaline. [file 13054_2020_3271_MOESM4_ESM.zip]

Archive with 2 entries (2 files):
- 2020-06-27-Additional file 4.docx
- Additional file 4.docx
