# Supplementary material for: Cost-effectiveness of adrenaline for out-of-hospital cardiac arrest
Source: Crit Care. 2020 Sep 27;24:579. doi: 10.1186/s13054-020-03271-0 (PMC7520962; doi:10.1186/s13054-020-03271-0)
Supplement: Supplementary file 5 — Additional file 5. Economic modelling to extrapolate cost-effectiveness beyond trial follow-up and incorporate the indirect effects of organ donation. List of subgroup analyses. [file 13054_2020_3271_MOESM5_ESM.zip]

Archive with 2 entries (2 files):
- 2020-06-27-Additional file 5.docx
- Additional file 5.docx
